# Supplementary material for: Behavioural variability and repeatability in adult zebrafish (Danio rerio) using the novel tank dive test
Source: PLoS One. 2025 Oct 27;20(10):e0335308. doi: 10.1371/journal.pone.0335308 (PMC12558523; doi:10.1371/journal.pone.0335308)
Supplement: S1 File — (XLSX) [file pone.0335308.s001.xlsx]

## Sheet: Time in Upper Zone
Fish ID	Sex	90 dpf	120 dpf	150 dpf	excluded*
1	F	99.8*	79.64*	278.04*
2	M	199.12	25.48	184.48
3	F	250.6	253.48	224.04
4	M	88.64	77.24	299.72
5	F	21.44	37.64	16.64
6	M	243.32	153.2	181.96
7	F	188.84	192.44	262.04
8	M	364.52	136.48	255.64
9	F	340.2*	52.28*	5.6*
10	M	110.24	0	0
11	F	67.8	183.32	245.04
12	M	133.44	184.64	291.6
13	F	97.36	318.72	322.48
14	M	38.84	72.96	143.16
15	F	18.92	14.36	57.96
16	M	294.72	212.8	396.64
17	F	29.64	132.64	326.24
18	M	16.24	20.08	122.32
19	F	0*	133.16*	91.6*
20	M	123.44	200.44	255.72
21	F	57.56*	121.64*	35.12*
22	M	70.48	121.24	187.4
23	F	76.12	89.44	186.2
24	M	107.24	215.64	247.56
25	F	216.4	108.6	252.68
26	M	196.2	0	28.08
27	F	5.16	217.8	237.28
28	M	72.48	177.08	288.4
29	F	159.44*	95.52*	251.96*
30	M	197.76	58.12	270.72
31	F	2.96	194.04	320.4
32	M	188.92	25.96	277.68
33	F	28.6	231.92	236.28
34	M	281.96	183.64	270.56
35	F	250.96	410.68	353.6
36	M	196	70.04	314.64
37	F	231.8	197.32	373.88
38	M	168.4	509.44	246.2
39	F	211.76	204.2	357.4
40	M	26.96	24.52	75.88
41	F	42.52	95.24	188.72
42	M	100.28	215.96	348.88
43	F	172.08	558.96	452.72
44	M	21.36	403.04	449.4
45	F	96.44	19.64	51.52
46	M	250.16	70.4	171.52
47	F	20.92	36.32	167.96
48	M	0	31.92	258.8
49	F	0	160	197.4
50	M	0.88	472.96	290.68
51	F	176.28	20.36	0
52	M	42.4	341.24	362.04
53	F	106.6	161.32	186.28
54	M	213.36	232.04	226.2
55	F	108.04	132.76	73.96
56	M	178.2	192.32	98.6
57	F	97.72	107.44	235.04
58	M	23.48	39.48	55.56
59	F	213.44	338.36	225.32
60	M	347.48	321.76	156.48
61	F	0	1.04	26.76
62	M	0*	147.36*	1.52*
63	F	211.96	77.72	66.6
64	M	54.8	43.08	65.04
65	F	356.68	358.64	293.48
66	M	236.8	268.76	258.76
67	F	60	287.4	316.88
68	M	199.2	125.92	358.44
69	F	166.8	196.48	137.08
70	M	117.68	340.16	121.72
71	F	399.64	260.36	267.12
72	M	39.92	355.44	271.48
73	F	132.2	289.36	265.44
74	M	277.72	181.28	350.64
75	F	148.56	208.52	210.28
76	M	322.08	346.16	284.52
77	F	304.84	12.2	246.56
78	M	170.12	98.68	155.08
79	F	304.84	163.64	184.68
80	M	30.96	36.76	136.36
81	F	36.68	21.84	94.72
82	M	14	113.92	194.84
83	F	220.28	335.76	290.88
84	M	341.4	329.16	277.4
85	F	38	166.2	92
86	M	93.68	119.52	164.68
87	F	225.08	152.08	243.04
88	M	215.24	208.84	86.48
89	F	130.64*	136.32*	0*
90	M	92.96	290.52	326.4
91	F	0*	179.16*	231.48*
92	M	146.24*	90.24*	225.92*
93	F	9.64	0	94.12
94	M	141.08	45.24	114.44
95	F	214.12	392.36	319.16
96	M	462.12	429.68	407.88
97	F	150.68	110.4	256.08
98	M	163.72	261.4	357.32
99	F	134.56	114.04	141.96
100	M	150.92	206.48	187.96

## Sheet: Time in Lower Zone
Fish ID	Sex	90 dpf	120 dpf	150 dpf	excluded*
1	F	271.36*	466.08*	174.2*
2	M	281.64	534.56	260.12
3	F	218	233.16	224.56
4	M	352.36	414.76	152.04
5	F	508.68	481.04	567.44
6	M	160.84	313.84	215.64
7	F	294.28	309.76	231.84
8	M	107.64	337.24	213
9	F	162.52*	388.76*	565.48*
10	M	425.92	600	600
11	F	398.76	156.6	158.8
12	M	325.44	307.12	140.48
13	F	422.2	96.92	100.92
14	M	527.96	472.48	237.36
15	F	546.12	509.04	453.4
16	M	129.04	158.08	68.32
17	F	499.24	224.88	160.6
18	M	555.52	415.08	259.48
19	F	600.04*	298.28*	291.12*
20	M	290.64	207.68	198.6
21	F	418.2*	315.52*	414.36*
22	M	354.64	332.64	231.44
23	F	441	399.48	270.4
24	M	411.12	234.16	194.16
25	F	289.32	383.28	250.4
26	M	258.08	600.04	509.52
27	F	579.76	210.68	176.64
28	M	412	200.28	111.76
29	F	312.12*	409.08*	94.56*
30	M	290.4	482.4	147.92
31	F	544.28	152.76	65.24
32	M	212.96	498.04	142.6
33	F	475.92	216.84	229.84
34	M	73.84	277.56	178.08
35	F	248.96	69.36	173.16
36	M	182.36	400.28	116.52
37	F	274.72	248.32	118.96
38	M	273.04	29.96	155.56
39	F	236.24	272.64	112.2
40	M	447.6	514.52	414.64
41	F	393.88	276.52	266.56
42	M	410.08	276.6	130.76
43	F	369.28	5	31.44
44	M	511.08	52.44	47.24
45	F	371.8	543.84	371.16
46	M	201.52	386.2	288.88
47	F	558.2	523.48	332.6
48	M	575.48	487.16	136.28
49	F	600.04	277.84	256.96
50	M	598.36	30.76	241.24
51	F	210.68	566.88	600
52	M	486.72	47.16	126.84
53	F	393.08	308.16	231.84
54	M	272.64	219.52	287.92
55	F	376.84	358.76	362
56	M	276.64	196.52	317.36
57	F	384.6	367.32	204.6
58	M	475.52	383.52	396.4
59	F	165.96	189.36	271.56
60	M	115.36	154.24	271.6
61	F	600	551.48	502.72
62	M	599.6*	235.32*	594.56*
63	F	183.6	364.84	414.24
64	M	379.64	395.76	383.2
65	F	109.04	54.88	178
66	M	173.2	165.4	182.04
67	F	254	115.36	107.32
68	M	178.24	242.6	100.92
69	F	225.36	214.88	366.08
70	M	326.12	90.32	286.24
71	F	71.92	119	172.6
72	M	450.88	100.12	216.28
73	F	262.08	152.32	186.28
74	M	160.44	269.44	56.52
75	F	234.48	172.56	223.6
76	M	121.76	144.64	203.08
77	F	98.6	524.56	184.16
78	M	268.64	289.88	280.72
79	F	161.52	319.2	275.8
80	M	465.56	483.64	279.32
81	F	424.84	506.24	445.32
82	M	563	391.32	288.32
83	F	221.16	143.8	180.88
84	M	114.8	58.28	167.16
85	F	402.92	240.2	233.24
86	M	425.68	388.48	242.52
87	F	157.92	274.16	215.4
88	M	188.4	202.12	357.48
89	F	274.8*	153.12*	600.04*
90	M	292.84	115.44	87.4
91	F	600*	231.28*	294.48*
92	M	329.84*	406.88*	259.48*
93	F	573.32	600	418.92
94	M	349.32	435.24	384.36
95	F	125.24	82.16	213.32
96	M	40.56	25.96	58.68
97	F	255	432.28	218.44
98	M	399.48	198	102.32
99	F	352.6	405.56	370.2
100	M	303.32	259.16	259.72

## Sheet: Velocity
Fish ID	Sex	90 dpf	120 dpf	150 dpf	excluded*
1	F	12.62*	3.42*	7.26*
2	M	16.16	4.84	7.82
3	F	14.56	5.8	6.22
4	M	19.83	6.47	8.43
5	F	4.84	3.43	0.95
6	M	9.07	4.99	7.26
7	F	6.34	6.28	6.62
8	M	10.62	5.51	7.28
9	F	7.34*	4.41*	2.88*
10	M	6.67	2.52	2.04
11	F	5.96	7.29	6.37
12	M	6.04	5.79	8.42
13	F	4.66	6.32	7.92
14	M	6.84	4.48	7.74
15	F	2.42	5.17	4.14
16	M	9.24	5.9	9.44
17	F	5.09	4.3	5.35
18	M	5.98	3.91	3.99
19	F	1.18*	5.39*	6.23*
20	M	6.86	11.11	10.66
21	F	5.6*	5.39*	6.99*
22	M	5.63	5.57	9.69
23	F	7.24	4.12	6.5
24	M	7.65	5.09	7.73
25	F	5.28	3.62	5.57
26	M	7.48	2.09	4.54
27	F	2.9	6.72	5.31
28	M	6.15	8.54	11
29	F	6.37*	3.27*	6.65*
30	M	8.21	5.9	8.37
31	F	4.28	4.62	4.38
32	M	3.83	2.09	5.1
33	F	3.97	5.59	6.34
34	M	5.9	6.2	7.86
35	F	5.37	5.9	5.33
36	M	6.08	4.44	9.82
37	F	6.11	3.94	7.78
38	M	6.38	3.23	6.96
39	F	6.41	7.53	6.47
40	M	8.92	6.76	5.73
41	F	5.13	3.93	5.25
42	M	6.4	5.66	7.22
43	F	2.75	4.29	6.35
44	M	5.57	5.93	8.5
45	F	4.82	1.74	6.09
46	M	7.95	4.75	7.19
47	F	2.38	2.13	4.73
48	M	3.05	3.55	7.04
49	F	2.91	5.47	5.1
50	M	1.52	6.75	3.97
51	F	6.2	1.2	0.17
52	M	5.78	6.02	8.81
53	F	5.68	7.8	7.93
54	M	6.72	7.46	8.07
55	F	4.55	5.4	3.64
56	M	9.4	13.73	7.83
57	F	5.43	4.23	4.96
58	M	8.7	9.32	10.98
59	F	5.17	7.99	8.17
60	M	11.26	11.43	8.96
61	F	2.91	3.42	1.46
62	M	3.64*	5.48*	0.87*
63	F	4.34	4.86	6.48
64	M	5.98	5.58	7.26
65	F	7.97	8.53	6.68
66	M	6.47	7.29	7.19
67	F	5.64	6.5	9.53
68	M	10.3	5.04	10.28
69	F	5.44	5.76	5.69
70	M	6.74	5.41	8.14
71	F	7.59	4.58	6.45
72	M	5.45	5.04	5.87
73	F	6.49	6.33	6.72
74	M	5.83	5.05	7.41
75	F	4.15	4.08	4.63
76	M	8.51	10.5	9.68
77	F	6.11	2.24	4.81
78	M	9.95	10.13	9.83
79	F	7.16	5.65	7.1
80	M	6.09	4.95	8.55
81	F	5	5.46	6.17
82	M	3.79	7.29	7.33
83	F	6.48	6.09	6.14
84	M	4.91	11	9.3
85	F	4.73	4.68	4.87
86	M	5.45	4.08	4.5
87	F	5.98	5.19	5.82
88	M	7.79	6.75	5.11
89	F	3.99*	7.52*	1.2*
90	M	9.05	8.64	9.43
91	F	2.57*	3.68*	5.23*
92	M	6.04*	6.99*	6.36*
93	F	4.15	0.92	4.8
94	M	6.26	6.04	5.98
95	F	4.74	8.19	3.15
96	M	7	12.06	10.95
97	F	4.62	4.65	5.62
98	M	1.86	7.4	9.59
99	F	5.85	7.3	5.67
100	M	5.76	8.67	8.19

## Sheet: Immobility
Fish ID	Sex	90 dpf	120 dpf	150 dpf	excluded*
1	F	0.6*	192.72*	4.28*
2	M	7.12	141.76	19.12
3	F	4.24	75.88	10.12
4	M	1.12	27.92	2.28
5	F	84.28	255.24	437.32
6	M	3.68	99.64	23.48
7	F	59.92	55	17.92
8	M	3.04	62	9.72
9	F	2.16*	68.6*	249*
10	M	49.72	382.68	392.96
11	F	18.8	13.96	14.24
12	M	14.2	25	3.88
13	F	27.52	3.04	1.2
14	M	37.64	149.92	2.72
15	F	244.84	81.88	165.12
16	M	15.32	75.32	7.44
17	F	37.4	16.6	7.76
18	M	33.84	37.32	29.36
19	F	386.48*	7.12*	11.16*
20	M	14.08	5.04	1.36
21	F	10.6*	7.52*	17.6*
22	M	16.08	17.92	3.88
23	F	43.28	80.48	6.68
24	M	8.72	23.08	9.32
25	F	12.48	34.4	29.76
26	M	5.2	324.12	74.64
27	F	289.76	25.6	65.48
28	M	32	11.04	7.08
29	F	11*	50.76*	10.32*
30	M	18.88	28.48	8.96
31	F	25.48	19.8	36.96
32	M	52.16	197.48	16.76
33	F	59.08	17.6	55.04
34	M	19.32	6.68	5.96
35	F	22.44	15.56	75.44
36	M	17.12	98.08	6.24
37	F	11.08	24.16	3.88
38	M	31.56	81.4	28.56
39	F	10.6	3.56	6.12
40	M	40.68	153.6	216.88
41	F	14.52	32.4	22.92
42	M	10.88	15.84	11
43	F	174.04	67.44	12.32
44	M	23.52	13.96	1.48
45	F	100.6	301.84	48.44
46	M	5.56	92.64	54.2
47	F	235.28	352.52	75.04
48	M	135.6	167.36	19.12
49	F	359.4	9.04	12.76
50	M	423.08	71.76	144.24
51	F	8.8	546.72	441.28
52	M	21.24	19.04	4.2
53	F	10.88	12.04	4.92
54	M	14.08	7.32	3.8
55	F	21.52	38.48	123.32
56	M	20.36	15.36	55.16
57	F	11.52	30.92	28.36
58	M	1.64	9.32	4.44
59	F	20.32	3.2	3.56
60	M	0.92	1.32	15.72
61	F	291.08	52.12	320.2
62	M	285.6*	55.88*	508.52*
63	F	23.96	19.08	25.16
64	M	27.52	53.52	67.88
65	F	0.92	0.8	3.52
66	M	11.88	10.96	10.04
67	F	7.48	5.8	0.72
68	M	1.2	21.64	0.72
69	F	13.08	10.04	18.16
70	M	8.6	10.36	4.12
71	F	2.6	22.12	15.52
72	M	30.04	21.08	12.16
73	F	5.64	6.52	5.56
74	M	18.32	37.08	8.36
75	F	24.64	21.24	13
76	M	2.36	2.08	1.08
77	F	8.28	226.92	67.04
78	M	3.2	5.8	57.04
79	F	10.08	28.72	23.24
80	M	20.68	144.24	32.96
81	F	20.16	139.56	128.76
82	M	196.36	9.8	55.4
83	F	6.68	3.32	5.12
84	M	34.56	1.76	8.04
85	F	17.64	13.8	11.92
86	M	125.04	122.88	74.24
87	F	15.28	75.8	61
88	M	6.64	7.64	45.6
89	F	39.56*	11.92*	480.32*
90	M	4.32	2	12.48
91	F	380.2*	76.04*	171.92*
92	M	52.4*	42.96*	22.64*
93	F	215.52	507.84	149.48
94	M	62.92	68.52	97.16
95	F	27	3.16	161
96	M	17	1.32	2.64
97	F	21.6	9.92	6.68
98	M	344.2	8.16	5.84
99	F	12.36	4.68	29
100	M	31.48	2.44	15.36

## Sheet: Time in Upper Zone - Groups
	HAZ										MAZ										LAZ
90 dpf	21.44	110.24	196.2	176.28	0	18.92	26.96	23.48	36.68	9.64	250.6	243.32	188.84	364.52	216.4	28.6	106.6	39.92	322.08	38	97.36	294.72	2.96	231.8	211.76	172.08	21.36	60	277.72	462.12
120 dpf	37.64	0	0	20.36	1.04	14.36	24.52	39.48	21.84	0	253.48	153.2	192.44	136.48	108.6	231.92	161.32	355.44	346.16	166.2	318.72	212.8	194.04	197.32	204.2	558.96	403.04	287.4	181.28	429.68
150 dpf	16.64	0	28.08	0	26.76	57.96	75.88	55.56	94.72	94.12	224.04	181.96	262.04	255.64	252.68	236.28	186.28	271.48	284.52	92	322.48	396.64	320.4	373.88	357.4	452.72	449.4	316.88	350.64	407.88

## Sheet: Time in Lower Zone - Groups
	HAZ										MAZ										LAZ
90 dpf	508.68	425.92	546.12	258.08	447.6	210.68	475.52	600.04	424.84	573.32	218	160.84	294.28	107.64	289.32	475.92	393.08	450.88	121.76	402.92	254	544.28	422.2	160.44	236.24	274.72	129.04	40.56	511.08	369.28
120 dpf	481.04	600.04	509.04	600.04	514.52	566.88	383.52	551.48	506.24	506.24	233.16	313.84	309.76	337.24	383.28	216.84	308.16	100.12	144.64	240.2	115.36	152.76	96.92	269.44	272.64	248.32	158.08	25.96	52.44	5
150 dpf	567.44	600.04	453.4	509.52	414.64	600.04	396.4	502.72	445.32	418.92	224.56	215.64	231.84	213	215.64	231.84	213	250.4	229.84	231.84	107.32	65.24	100.92	56.52	112.2	118.96	68.32	58.68	47.24	31.44

## Sheet: Naïve cohorts at 90 120 and 150
S: 90 dpf	S: 120 dpf	S: 150 dpf
281.64	340.48	122.04
218	157.56	578.36
352.36	278.36	336.44
508.68	206.6	101.44
160.84	211.48	2.12
294.28	202.44	3.8
107.64	232.96	12
425.92	228.16	228.88
398.76	211.56	274
325.44	282.68	281.76
422.2	533.04	222.28
527.96	367.84	20.28
546.12	531.68	586.24
129.04	290.92	587.68
499.24	271.28	532.28
555.52	386.52	163.88
290.64	199.92	369
354.64	543.92	481.8
441	508.64	244.6
411.12	271.08	576.96
		304.96

## Sheet: Mean Distance from Bottom
90 dpf	120 dpf	150 dpf
6.03004*	2.83544*	9.37037*
6.8754	1.49398	7.09926
8.63266	8.55697	8.21281
4.5999	3.43025	9.90838
1.79015	2.18431	0.664195
9.05166	6.02931	7.51316
6.73669	6.49019	8.43912
11.902	5.57706	8.72384
10.5606*	3.65557*	0.607512*
4.04291	0.006276	0
3.80192	8.11417	9.18979
5.52095	6.30964	10.0512
3.83009	10.6174	10.6213
1.63615	2.70936	6.89493
1.17364	1.62677	2.80036
10.407	8.56344	12.5673
1.81265	6.58375	10.2146
0.90821	3.67077	6.55687
0.001771*	5.83645*	5.80383*
5.92509	7.74393	8.72162
3.41402*	5.48922*	3.25379*
4.4411	5.33695	7.49817
3.16906	4.00442	6.93273
4.02064	7.57938	8.59546
7.04963	4.31104	8.02712
7.32911	0.015811	1.74329
0.436211	8.09317	9.30411
3.71893	7.58747	10.1252
6.07336*	3.86607*	9.69974*
6.93483	2.51153	9.94111
1.43984	8.44463	11.2919
7.7377	2.38763	9.46765
2.17361	8.08903	7.90322
10.581	6.85858	9.37913
8.11867	12.5448	10.7445
8.33913	3.77016	10.5028
7.55383	7.31122	11.2863
6.82158	14.2094	9.3485
7.64607	7.09953	11.3386
2.71401	1.70563	3.45504
3.83686	6.03194	6.97317
4.02193	7.64698	10.9752
5.75555	15.7143	13.6209
1.65004	12.4347	12.9004
4.34471	1.04737	3.91135
8.53956	4.37869	6.37979
0.861614	1.53807	5.91921
0.602891	2.19512	9.36173
0.001101	6.4842	7.05628
0.046491	14.4113	8.93391
7.40947	0.726341	0
2.25982	11.4896	11.624
4.17102	5.99955	7.38146
7.53137	8.37796	7.26288
4.43498	5.05652	4.29133
6.70894	7.80028	5.26848
4.31944	4.5701	8.40148
2.23592	3.79286	3.72741
8.83653	10.3189	7.68532
11.274	10.2535	6.58575
0.060375	1.05873	1.81829
0.055783*	7.2478*	0.118784*
8.48508	4.25047	3.54843
4.14236	3.56178	4.06325
11.2628	11.6698	9.34918
9.08501	9.49337	9.08597
5.69535	10.2775	10.9541
8.20376	6.54874	11.5323
7.26696	7.74705	5.20744
5.3609	11.1905	5.91445
12.4356	9.88675	9.41442
3.17958	11.2622	8.96981
6.38195	9.54984	9.09532
9.90816	6.96532	11.7856
6.83409	8.31814	8.00569
11.1948	10.9053	9.39893
10.7071	1.3932	8.63325
6.84571	5.65454	6.43244
9.82325	5.76626	6.89742
2.58436	2.25829	6.10481
3.115	1.58732	3.31964
0.792745	4.49832	6.84649
8.0547	10.8362	9.61121
11.2758	11.4756	9.42518
3.39742	6.98051	6.35256
3.75477	4.72109	7.05412
8.91517	6.40775	8.23812
8.32452	7.89912	4.56171
6.10082*	8.28475*	0*
5.59528	10.1425	10.9294
0.0000128*	7.39622*	7.35143*
5.80147*	3.75574*	7.60664*
0.5685	0	3.74493
5.37129	3.0147	4.50245
9.2398	12.3874	9.16702
14.546	13.3213	12.7311
6.74396	3.70699	8.50312
4.66641	8.89633	11.424
5.34941	4.11704	4.9921
6.16869	7.31445	7.09043
